# Supplementary material for: Identification of novel pathogenic MSH2 mutation and new DNA repair genes variants: investigation of a Tunisian Lynch syndrome family with discordant twins
Source: J Transl Med. 2019 Jun 27;17:212. doi: 10.1186/s12967-019-1961-9 (PMC6598283; doi:10.1186/s12967-019-1961-9)
Supplement: Supplementary file 1 — Additional file 1. Targeted DNA repair genes panel list (87 genes). [file 12967_2019_1961_MOESM1_ESM.xls]

## Sheet: Feuil1
Gene
C10ORF11
GPR143
MC1R
MITF
OCA2
SLC45A2
TYR
TYRP1
ATM
ATR
BLM
BRCA2
DDB2
ERCC1
ERCC2
ERCC3
ERCC4
ERCC5
FANCA
FANCB
FANCC
FANCD2
FANCE
FANCF
FANCG
FANCI
FANCL
FERMT1
GTF2H3
NBN
PALB2
PCNA
POLH
RAD23B
RAD51C
RPA1
SLX4
SSRP1
WRN
XPA
XPC
BRCA1
MLH1
MSH2
NF1
NF2
PTPN11
SDHB
SDHD
SPRED1
ACD
BANF1
CTC1
DKC1
ERCC6
ERCC8
LMNA
NHP2
NLRP1
NOP10
PARN
RECQL4
RTEL1
TERC
TERT
TINF2
USB1
WRAP53
ZMPSTE24
BRAF
CBL
HRAS
KRAS
LZTR1
MAP2K2
NRAS
RAF1
RASA2
RIT1
RRAS
SHOC2
SOS1
SOS2
SPRY1
RASA1
TSC1
TSC2
